# Supplementary material for: Spin-regulated Fe-N-C catalyst enabled by adjusting coordination nitrogen species for robust oxygen reduction
Source: Natl Sci Rev. 2025 Feb 20;12(7):nwaf061. doi: 10.1093/nsr/nwaf061 (PMC12153717; doi:10.1093/nsr/nwaf061)
Supplement: nwaf061_Supplemental_Files [file nwaf061_supplemental_files.zip]

Archive with 3 entries (3 files):
- Supplementary data.pdf
- Video S1.mp4
- Video S2.mp4
